# Supplementary material for: Imaging the Infection Cycle of T7 at the Single Virion Level
Source: Int J Mol Sci. 2022 Sep 24;23(19):11252. doi: 10.3390/ijms231911252 (PMC9569847; doi:10.3390/ijms231911252)
Supplement: Supplementary file 1 [file ijms-23-11252-s001.zip]

Archive with 9 entries (9 files):
- Movie 1.avi
- Movie 2.avi
- Movie 3.avi
- Movie 4.avi
- Movie 5.avi
- Movie 6.avi
- Movie 7.avi
- Movie 8.avi
- Movie 9.avi
